# Supplementary material for: First description on female and tadpole of Nidirana chongqingensis Ma & Wang, 2023 (Anura, Ranidae) and its distribution expansion in Guizhou Province, China
Source: Biodivers Data J. 2026 Feb 6;14:e183994. doi: 10.3897/BDJ.14.e183994 (PMC12905593; doi:10.3897/BDJ.14.e183994)
Supplement: XML Treatment for Nidirana chongqingensis [file BDJ.14.e183994-treatment1.xml]

<!DOCTYPE tp:taxon-treatment
  PUBLIC "-//TaxonX//DTD Taxonomic Treatment Publishing DTD v0 20100105//EN" "tax-treatment-NSO.dtd">
<tp:taxon-treatment xmlns:tp="http://www.plazi.org/taxpub"><tp:treatment-meta><mixed-citation publication-type="journal"><person-group><name><surname>Liu</surname><given-names>Jing</given-names></name><name><surname>Cheng</surname><given-names>Yanlin</given-names></name><name><surname>Mu</surname><given-names>Lang</given-names></name><name><surname>Zhou</surname><given-names>Junjian</given-names></name><name><surname>Pan</surname><given-names>Jiantao</given-names></name><name><surname>Li</surname><given-names>Shize</given-names></name><name><surname>Wei</surname><given-names>Gang</given-names></name></person-group><article-title>First description on female and tadpole of <italic><tp:taxon-name><tp:taxon-name-part taxon-name-part-type="genus" reg="Nidirana">Nidirana</tp:taxon-name-part> <tp:taxon-name-part taxon-name-part-type="species" reg="chongqingensis">chongqingensis</tp:taxon-name-part></tp:taxon-name></italic> Ma &amp; Wang, 2023 (<tp:taxon-name><tp:taxon-name-part taxon-name-part-type="order">Anura</tp:taxon-name-part></tp:taxon-name>, <tp:taxon-name><tp:taxon-name-part taxon-name-part-type="family">Ranidae</tp:taxon-name-part></tp:taxon-name>) and its distribution expansion in Guizhou Province, China</article-title><source>Biodivers Data J</source><day>06</day><month>02</month><year>2026</year><volume>14</volume><pub-id pub-id-type="doi">10.3897/BDJ.14.e183994</pub-id></mixed-citation></tp:treatment-meta><tp:nomenclature><tp:taxon-name><object-id xmlns:xlink="http://www.w3.org/1999/xlink" content-type="arpha" xlink:type="simple">C2D5DEF8-951A-5936-BFB0-7935FF5E30A8</object-id><tp:taxon-name-part taxon-name-part-type="genus">Nidirana</tp:taxon-name-part> <tp:taxon-name-part taxon-name-part-type="species">chongqingensis</tp:taxon-name-part></tp:taxon-name><tp:taxon-authority>Ma &amp; Wang, 2023</tp:taxon-authority></tp:nomenclature><tp:treatment-sec sec-type="materials"><title>Materials</title><list list-type="alpha-lower" list-content="occurrences"><list-item><p><bold>Type status:</bold> <named-content xmlns:xlink="http://www.w3.org/1999/xlink" content-type="dwc:typeStatus" xlink:type="simple">Other material</named-content>. <bold>Occurrence:</bold> catalogNumber: <named-content xmlns:xlink="http://www.w3.org/1999/xlink" content-type="dwc:catalogNumber" xlink:type="simple">MT ZA20240707002, MT ZA20240707004, MT ZA20240707008</named-content>; recordedBy: <named-content xmlns:xlink="http://www.w3.org/1999/xlink" content-type="dwc:recordedBy" xlink:type="simple">Jing Liu; Jiantao Pan</named-content>; individualCount: <named-content xmlns:xlink="http://www.w3.org/1999/xlink" content-type="dwc:individualCount" xlink:type="simple">3</named-content>; sex: <named-content xmlns:xlink="http://www.w3.org/1999/xlink" content-type="dwc:sex" xlink:type="simple">male</named-content>; lifeStage: <named-content xmlns:xlink="http://www.w3.org/1999/xlink" content-type="dwc:lifeStage" xlink:type="simple">adult</named-content>; occurrenceID: <named-content xmlns:xlink="http://www.w3.org/1999/xlink" content-type="dwc:occurrenceID" xlink:type="simple">E947C0B1-C793-58A2-AA8E-FF2280ABEF35</named-content>; <bold>Taxon:</bold> scientificName: <named-content xmlns:xlink="http://www.w3.org/1999/xlink" content-type="dwc:scientificName" xlink:type="simple"><italic><tp:taxon-name><tp:taxon-name-part taxon-name-part-type="genus" reg="Nidirana">Nidirana</tp:taxon-name-part> <tp:taxon-name-part taxon-name-part-type="species" reg="chongqingensis">chongqingensis</tp:taxon-name-part></tp:taxon-name></italic></named-content>; order: <named-content xmlns:xlink="http://www.w3.org/1999/xlink" content-type="dwc:order" xlink:type="simple"><tp:taxon-name><tp:taxon-name-part taxon-name-part-type="order">Anura</tp:taxon-name-part></tp:taxon-name></named-content>; family: <named-content xmlns:xlink="http://www.w3.org/1999/xlink" content-type="dwc:family" xlink:type="simple"><tp:taxon-name><tp:taxon-name-part taxon-name-part-type="family">Ranidae</tp:taxon-name-part></tp:taxon-name></named-content>; genus: <named-content xmlns:xlink="http://www.w3.org/1999/xlink" content-type="dwc:genus" xlink:type="simple"><tp:taxon-name><tp:taxon-name-part taxon-name-part-type="genus">Nidirana</tp:taxon-name-part></tp:taxon-name></named-content>; <bold>Location:</bold> country: <named-content xmlns:xlink="http://www.w3.org/1999/xlink" content-type="dwc:country" xlink:type="simple">China</named-content>; stateProvince: <named-content xmlns:xlink="http://www.w3.org/1999/xlink" content-type="dwc:stateProvince" xlink:type="simple">Guizhou</named-content>; county: <named-content xmlns:xlink="http://www.w3.org/1999/xlink" content-type="dwc:county" xlink:type="simple">Zheng'an</named-content>; verbatimElevation: <named-content xmlns:xlink="http://www.w3.org/1999/xlink" content-type="dwc:verbatimElevation" xlink:type="simple">1326 m</named-content>; verbatimCoordinates: <named-content xmlns:xlink="http://www.w3.org/1999/xlink" content-type="dwc:verbatimCoordinates" xlink:type="simple">28.77761° N, 107.26797° E</named-content>; <bold>Event:</bold> eventDate: <named-content xmlns:xlink="http://www.w3.org/1999/xlink" content-type="dwc:eventDate" xlink:type="simple">07-07-2024</named-content>; <bold>Record Level:</bold> basisOfRecord: <named-content xmlns:xlink="http://www.w3.org/1999/xlink" content-type="dwc:basisOfRecord" xlink:type="simple">PreservedSpecimen</named-content></p></list-item><list-item><p><bold>Type status:</bold> <named-content xmlns:xlink="http://www.w3.org/1999/xlink" content-type="dwc:typeStatus" xlink:type="simple">Other material</named-content>. <bold>Occurrence:</bold> catalogNumber: <named-content xmlns:xlink="http://www.w3.org/1999/xlink" content-type="dwc:catalogNumber" xlink:type="simple">MT ZA20240707001, MT ZA20240707005, MT ZA20240707006</named-content>; recordedBy: <named-content xmlns:xlink="http://www.w3.org/1999/xlink" content-type="dwc:recordedBy" xlink:type="simple">Jing Liu; Junjian Zhou</named-content>; individualCount: <named-content xmlns:xlink="http://www.w3.org/1999/xlink" content-type="dwc:individualCount" xlink:type="simple">3</named-content>; sex: <named-content xmlns:xlink="http://www.w3.org/1999/xlink" content-type="dwc:sex" xlink:type="simple">female</named-content>; lifeStage: <named-content xmlns:xlink="http://www.w3.org/1999/xlink" content-type="dwc:lifeStage" xlink:type="simple">adult</named-content>; occurrenceID: <named-content xmlns:xlink="http://www.w3.org/1999/xlink" content-type="dwc:occurrenceID" xlink:type="simple">33C09773-8B59-539F-9717-194367FA7A08</named-content>; <bold>Taxon:</bold> scientificName: <named-content xmlns:xlink="http://www.w3.org/1999/xlink" content-type="dwc:scientificName" xlink:type="simple"><italic><tp:taxon-name><tp:taxon-name-part taxon-name-part-type="genus" reg="Nidirana">Nidirana</tp:taxon-name-part> <tp:taxon-name-part taxon-name-part-type="species" reg="chongqingensis">chongqingensis</tp:taxon-name-part></tp:taxon-name></italic></named-content>; order: <named-content xmlns:xlink="http://www.w3.org/1999/xlink" content-type="dwc:order" xlink:type="simple"><tp:taxon-name><tp:taxon-name-part taxon-name-part-type="order">Anura</tp:taxon-name-part></tp:taxon-name></named-content>; family: <named-content xmlns:xlink="http://www.w3.org/1999/xlink" content-type="dwc:family" xlink:type="simple"><tp:taxon-name><tp:taxon-name-part taxon-name-part-type="family">Ranidae</tp:taxon-name-part></tp:taxon-name></named-content>; genus: <named-content xmlns:xlink="http://www.w3.org/1999/xlink" content-type="dwc:genus" xlink:type="simple"><tp:taxon-name><tp:taxon-name-part taxon-name-part-type="genus">Nidirana</tp:taxon-name-part></tp:taxon-name></named-content>; <bold>Location:</bold> country: <named-content xmlns:xlink="http://www.w3.org/1999/xlink" content-type="dwc:country" xlink:type="simple">China</named-content>; stateProvince: <named-content xmlns:xlink="http://www.w3.org/1999/xlink" content-type="dwc:stateProvince" xlink:type="simple">Guizhou</named-content>; county: <named-content xmlns:xlink="http://www.w3.org/1999/xlink" content-type="dwc:county" xlink:type="simple">Zheng'an</named-content>; verbatimElevation: <named-content xmlns:xlink="http://www.w3.org/1999/xlink" content-type="dwc:verbatimElevation" xlink:type="simple">1326 m</named-content>; verbatimCoordinates: <named-content xmlns:xlink="http://www.w3.org/1999/xlink" content-type="dwc:verbatimCoordinates" xlink:type="simple">28.77761° N, 107.26797° E</named-content>; <bold>Event:</bold> eventDate: <named-content xmlns:xlink="http://www.w3.org/1999/xlink" content-type="dwc:eventDate" xlink:type="simple">07-07-2024</named-content>; <bold>Record Level:</bold> basisOfRecord: <named-content xmlns:xlink="http://www.w3.org/1999/xlink" content-type="dwc:basisOfRecord" xlink:type="simple">PreservedSpecimen</named-content></p></list-item><list-item><p><bold>Type status:</bold> <named-content xmlns:xlink="http://www.w3.org/1999/xlink" content-type="dwc:typeStatus" xlink:type="simple">Other material</named-content>. <bold>Occurrence:</bold> catalogNumber: <named-content xmlns:xlink="http://www.w3.org/1999/xlink" content-type="dwc:catalogNumber" xlink:type="simple">MT ZA20250411007–011</named-content>; recordedBy: <named-content xmlns:xlink="http://www.w3.org/1999/xlink" content-type="dwc:recordedBy" xlink:type="simple">Jing Liu; Jiantao Pan</named-content>; individualCount: <named-content xmlns:xlink="http://www.w3.org/1999/xlink" content-type="dwc:individualCount" xlink:type="simple">5</named-content>; sex: <named-content xmlns:xlink="http://www.w3.org/1999/xlink" content-type="dwc:sex" xlink:type="simple">indeterminate</named-content>; lifeStage: <named-content xmlns:xlink="http://www.w3.org/1999/xlink" content-type="dwc:lifeStage" xlink:type="simple">tadpole</named-content>; occurrenceID: <named-content xmlns:xlink="http://www.w3.org/1999/xlink" content-type="dwc:occurrenceID" xlink:type="simple">BF058042-BDBC-537F-A832-8D60D1AC433B</named-content>; <bold>Taxon:</bold> scientificName: <named-content xmlns:xlink="http://www.w3.org/1999/xlink" content-type="dwc:scientificName" xlink:type="simple"><italic><tp:taxon-name><tp:taxon-name-part taxon-name-part-type="genus" reg="Nidirana">Nidirana</tp:taxon-name-part> <tp:taxon-name-part taxon-name-part-type="species" reg="chongqingensis">chongqingensis</tp:taxon-name-part></tp:taxon-name></italic></named-content>; order: <named-content xmlns:xlink="http://www.w3.org/1999/xlink" content-type="dwc:order" xlink:type="simple"><tp:taxon-name><tp:taxon-name-part taxon-name-part-type="order">Anura</tp:taxon-name-part></tp:taxon-name></named-content>; family: <named-content xmlns:xlink="http://www.w3.org/1999/xlink" content-type="dwc:family" xlink:type="simple"><tp:taxon-name><tp:taxon-name-part taxon-name-part-type="family">Ranidae</tp:taxon-name-part></tp:taxon-name></named-content>; genus: <named-content xmlns:xlink="http://www.w3.org/1999/xlink" content-type="dwc:genus" xlink:type="simple"><tp:taxon-name><tp:taxon-name-part taxon-name-part-type="genus">Nidirana</tp:taxon-name-part></tp:taxon-name></named-content>; <bold>Location:</bold> country: <named-content xmlns:xlink="http://www.w3.org/1999/xlink" content-type="dwc:country" xlink:type="simple">China</named-content>; stateProvince: <named-content xmlns:xlink="http://www.w3.org/1999/xlink" content-type="dwc:stateProvince" xlink:type="simple">Guizhou</named-content>; county: <named-content xmlns:xlink="http://www.w3.org/1999/xlink" content-type="dwc:county" xlink:type="simple">Zheng'an</named-content>; verbatimElevation: <named-content xmlns:xlink="http://www.w3.org/1999/xlink" content-type="dwc:verbatimElevation" xlink:type="simple">1326 m</named-content>; verbatimCoordinates: <named-content xmlns:xlink="http://www.w3.org/1999/xlink" content-type="dwc:verbatimCoordinates" xlink:type="simple">28.77761° N, 107.26797° E</named-content>; <bold>Event:</bold> eventDate: <named-content xmlns:xlink="http://www.w3.org/1999/xlink" content-type="dwc:eventDate" xlink:type="simple">11-04-2025</named-content>; <bold>Record Level:</bold> basisOfRecord: <named-content xmlns:xlink="http://www.w3.org/1999/xlink" content-type="dwc:basisOfRecord" xlink:type="simple">PreservedSpecimen</named-content></p></list-item></list></tp:treatment-sec><tp:treatment-sec sec-type="Description"><title>Description</title><p>Males</p><p>The morphological characteristics of the newly-collected male <italic><tp:taxon-name><tp:taxon-name-part taxon-name-part-type="genus" reg="Nidirana">Nidirana</tp:taxon-name-part> <tp:taxon-name-part taxon-name-part-type="species" reg="chongqingensis">chongqingensis</tp:taxon-name-part></tp:taxon-name></italic> specimens are mostly consistent with the diagnostic characters proposed by <xref ref-type="bibr" rid="B13792497">Ma and Wang (2023)</xref>. The following description is based on three specimens (MT ZA20240707002, MT ZA20240707004, MT ZA20240707008): body size small (SVL 41.1-43.4 mm) ; indistinct canthus rostralis; supernumerary tubercles below the base of fingers III and IV, inconspicuous; well-developed dorsolateral folds, but intermittent posteriorly; males with large, smooth and protruding suprabrachial glands in breeding period; dorsal skin relatively smooth, without horny spines on the back; ventral surface of body milky-white; tibio-tarsal articulation reaching the angle of the eye or the nostril when adpressed along body, heels not meeting or just meeting when hind limbs flexed at a straight angle to the body's axis; males with one single nuptial pad on the dorsal surface of the first finger in the breeding period (Fig. <xref ref-type="fig" rid="F13792608">3</xref>, Table <xref ref-type="table" rid="T13792617">4</xref>).</p><p>Males (based on MT ZA20240707008; Fig. <xref ref-type="fig" rid="F13792608">3</xref>, Table <xref ref-type="table" rid="T13792617">4</xref>)</p><p>Morphology and colouration are mostly consistent with the description of <xref ref-type="bibr" rid="B13792497">Ma and Wang (2023)</xref>. SVL 41.10–43.41 mm; a single nuptial pad is present on the dorsal base of Finger I; the ventral surface is milky-white, while females have dense brown spots on the throat, chest and ventral sides of the limbs; the possession of internal vocal sacs.</p><p>Females (based on MT ZA20240707005, female; Fig. <xref ref-type="fig" rid="F13792608">3</xref>, Table <xref ref-type="table" rid="T13792617">4</xref>)</p><p>Body slender, SVL 45.15 mm; head longer than wide (HL/HW = 1.07); snout rounded in dorsal view, slightly protruding beyond lower jaw; loreal region slightly concave; canthus rostralis indistinct; pupil elliptical, horizontal; nostril rounded, directed laterally, closer to eye than snout (NEL/NSL = 0.98).</p><p>Dorsal skin relatively smooth, with scattered small warts on mid-dorsum; dorsolateral folds thin, distinct, extending from posterior corner of eye to groin (discontinuous posteriorly); supratympanic fold absent; tympanum distinct, TD/ED = 0.89.</p><p>Fore-limbs moderately robust; fingers thin, free of webbing, lateral fringes narrow; relative finger length: II &lt; I &lt; IV &lt; III; subarticular tubercles rounded, prominent; supernumerary tubercles at base of fingers III–IV inconspicuous; metacarpal tubercles 3, elliptical.</p><p>Hind-limbs robust; tibia length 47.6% of SVL; tibiotarsal articulation reaching anterior corner of eye; heels not meeting when hind-limbs flexed at right angles to body axis; toes with moderate webbing (formula as above); toe tips slightly dilated; subarticular tubercles prominent; inner metatarsal tubercle oval, outer tubercle small and rounded.</p><p>Colouration in life: Dorsum brown with irregular dark brown spots; light brown mid-dorsal stripe from interorbital region to vent (no dark edges); flanks cream-yellow (upper) to light grey (lower); limbs with dark brown transverse bars; tympanum red-brown; iris upper 1/3 bright yellow, lower 2/3 brown-red. Ventral surface milky-white; throat, chest, and ventral limbs densely covered with brownish-red spots (darker in colour and denser than males); thigh ventral surface light yellow.</p><p>Tadpoles (based on MT ZA20250411010, stage 30; Fig. <xref ref-type="fig" rid="F13792610">4</xref>, Table <xref ref-type="table" rid="T13792618">5</xref> .</p><p>Morphometrics: TOL 63.66 mm, SVL 21.48 mm, TL 41.73 mm (TL/TOL = 65.6%); body elongate-elliptical in dorsal view, flattened dorsoventrally (BH/BW = 0.70); eyes dorsolateral, not visible ventrally; pupils round; nostrils oval, directed laterally, closer to eye than snout (NED/SND = 1.19); narial rims slightly raised.</p><p>Spiracle single, sinistral, low on left body; spiracle tube short, free at tip, opening laterally (SSD/BL = 51.1%); anal tube medial, attached to ventral fin, opening posteriorly. Tail muscle strong, TMH/MTH = 65.2%; tail tip rounded; upper fin arising behind body-tail junction (UFH/MTH = 19.5%), lower fin connected to trunk (LFH/MTH = 23.9%).</p><p>Oral disc and mouthparts: Oral disc terminal, funnel-like, moderately sized. Upper jaw sheath wide, comb-like with a distinct median notch; lower jaw sheath thin, sickle-shaped, with fine serrations along the cutting edge.</p><p>Labial tooth row formula (LTRF): <italic>I:1+1/1+1:II</italic>. The upper labium bears 2 rows of oval submarginal papillae, with no papillae at the median notch of the upper jaw sheath; the lower labium has 3 rows of submarginal papillae, and small conical marginal papillae are present at the oral angles. Tooth rows are well-developed: the anterior upper row (Row I) is continuous, while the posterior upper rows (1+1) and lower rows (1+1:II) are clearly demarcated.</p><p>Colouration in life: Dorsal body yellowish-brown, scattered with irregular small brown spots (rather than diffuse pigments); tail muscle light yellow, with distinct brown spots clustered in the posterior section; tail fins semi-transparent, densely covered with fine brown speckles; ventral body and tail are translucent with a faint whitish tint, and the gut coil is barely visible; area around the eye is dotted with golden speckles.</p></tp:treatment-sec><tp:treatment-sec sec-type="Diagnosis"><title>Diagnosis</title><p>Revised diagnosis</p><p><italic><tp:taxon-name><tp:taxon-name-part taxon-name-part-type="genus" reg="Nidirana">Nidirana</tp:taxon-name-part> <tp:taxon-name-part taxon-name-part-type="species" reg="chongqingensis">chongqingensis</tp:taxon-name-part></tp:taxon-name></italic> is distinguished from congeners by the following combination of characters:</p><list list-type="bullet"><list-item><p>Small to medium body size (SVL 41.1–43.4 mm in males, 42.2–47.0 mm in females);</p></list-item><list-item><p>Indistinct canthus rostralis; no longitudinal ridges on upper arms;</p></list-item><list-item><p>Lateroventral grooves present on all fingers and toes;</p></list-item><list-item><p>Males with a single nuptial pad on the dorsal base of Finger I during the breeding season;</p></list-item><list-item><p>Males with internal vocal sacs;</p></list-item><list-item><p>Males with a milky-white ventral surface; females with the throat and chest densely covered with brown spots (spots denser than those in males).</p></list-item><list-item><p>Tadpoles (stage 30) with TOL 47.1–63.7 mm, BL 14.5–21.5 mm, TL accounting for 63.5–67.1% of TOL; oral disc funnel-like, upper jaw sheath with median notch;</p></list-item><list-item><p>Webbing moderate, webbing formula: I 1/2 – 1 II 1/2 – 2 III 1 – 2½ IV 2 – 1V;</p></list-item><list-item><p>Tibio-tarsal articulation reaching eye or nostril when adpressed.</p></list-item></list></tp:treatment-sec><tp:treatment-sec sec-type="Distribution"><title>Distribution</title><p><italic><tp:taxon-name><tp:taxon-name-part taxon-name-part-type="genus" reg="Nidirana">Nidirana</tp:taxon-name-part> <tp:taxon-name-part taxon-name-part-type="species" reg="chongqingensis">chongqingensis</tp:taxon-name-part></tp:taxon-name></italic> is now known from two localities in south-western China:</p><p>Type locality: Gaolu Village, Mala Town, Qianjiang District, Chongqing Municipality, China (29.24203° N, 108.902202° E, 1419 m a.s.l.) (<xref ref-type="bibr" rid="B13792497">Ma and Wang 2023</xref>);</p><p>New locality: Montane ponds of Xinzhou Town, Zheng'an County, Guizhou Province, China (28.77761° N, 107.26797° E, 1326 m a.s.l.).</p></tp:treatment-sec><tp:treatment-sec sec-type="Ecology"><title>Ecology</title><p>The habitat consists of montane swamps, ponds, and aquatic grasslands covered with dense weeds (Fig. <xref ref-type="fig" rid="F13792612">5</xref>A). Adults hide in thick weed patches; males call at night, and this species co-exists with sympatric taxa, including <italic><tp:taxon-name><tp:taxon-name-part taxon-name-part-type="genus" reg="Polypedates">Polypedates</tp:taxon-name-part> <tp:taxon-name-part taxon-name-part-type="species" reg="megacephalus">megacephalus</tp:taxon-name-part></tp:taxon-name></italic>, <italic><tp:taxon-name><tp:taxon-name-part taxon-name-part-type="genus" reg="Zhangixalus">Zhangixalus</tp:taxon-name-part> <tp:taxon-name-part taxon-name-part-type="species" reg="chenfui">chenfui</tp:taxon-name-part></tp:taxon-name></italic> and <italic><tp:taxon-name><tp:taxon-name-part taxon-name-part-type="genus" reg="Hylarana">Hylarana</tp:taxon-name-part> <tp:taxon-name-part taxon-name-part-type="species" reg="guentheri">guentheri</tp:taxon-name-part></tp:taxon-name></italic>. In this habitat, <italic><tp:taxon-name><tp:taxon-name-part taxon-name-part-type="genus" reg="Nidirana">N.</tp:taxon-name-part> <tp:taxon-name-part taxon-name-part-type="species" reg="chongqingensis">chongqingensis</tp:taxon-name-part></tp:taxon-name></italic> has been observed to exhibit nesting behaviour, with the nests being circular in shape (Fig. <xref ref-type="fig" rid="F13792612">5</xref> B and C). Tadpoles are found in stagnant pools within ponds, co-existing with other aquatic animals.</p></tp:treatment-sec><tp:treatment-sec><!--Section generated to contain objects referenced in tp:taxon-treatment.--><fig id="F13792608" position="float" orientation="portrait"><object-id xmlns:xlink="http://www.w3.org/1999/xlink" content-type="arpha" xlink:type="simple">9EA62255-8673-5165-AC11-572177B3AB66</object-id><object-id xmlns:xlink="http://www.w3.org/1999/xlink" content-type="doi" xlink:type="simple">10.3897/BDJ.14.e183994.figure1</object-id><label>Figure 3.</label><caption><p>Live photographs of <italic><tp:taxon-name><tp:taxon-name-part taxon-name-part-type="genus" reg="Nidirana">Nidirana</tp:taxon-name-part> <tp:taxon-name-part taxon-name-part-type="species" reg="chongqingensis">chongqingensis</tp:taxon-name-part></tp:taxon-name></italic>: Male (specimen: MT ZA20240707008). <bold>A</bold> Lateral view; <bold>B</bold> Ventral view; <bold>C</bold> Ventral view of the hand; Female (specimen: MT ZA20240707005); <bold>D</bold> Lateral view; <bold>E</bold> Ventral view; <bold>F</bold> Ventral view of the hand; Female (specimen: MT ZA20240707006); <bold>G</bold> Lateral view; <bold>H</bold> Ventral view.</p></caption><graphic xmlns:xlink="http://www.w3.org/1999/xlink" xlink:href="bdj-14-e183994-g003.jpg" position="float" id="oo_1502024.jpg" orientation="portrait" xlink:type="simple"><uri content-type="original_file" xlink:type="simple">https://binary.pensoft.net/fig/1502024</uri></graphic></fig><table-wrap id="T13792617" position="float" orientation="portrait"><label>Table 4.</label><caption><p>Measurements of adult specimens of <italic><tp:taxon-name><tp:taxon-name-part taxon-name-part-type="genus" reg="Nidirana">Nidirana</tp:taxon-name-part> <tp:taxon-name-part taxon-name-part-type="species" reg="chongqingensis">chongqingensis</tp:taxon-name-part></tp:taxon-name></italic> from (in mm) from Zheng'an, Guizhou, China.</p></caption><table rules="all" border="1"><tbody><tr><td rowspan="1" colspan="1">Voucher No.</td><td rowspan="1" colspan="1">MT ZA20240707001</td><td rowspan="1" colspan="1">MT ZA20240707005</td><td rowspan="1" colspan="1">MT ZA20240707006</td><td rowspan="1" colspan="1">MT ZA20240707002</td><td rowspan="1" colspan="1">MT ZA20240707004</td><td rowspan="1" colspan="1">MT ZA20240707008</td></tr><tr><td rowspan="1" colspan="1">Sex</td><td rowspan="1" colspan="1">Female</td><td rowspan="1" colspan="1">Female</td><td rowspan="1" colspan="1">Female</td><td rowspan="1" colspan="1">Male</td><td rowspan="1" colspan="1">Male</td><td rowspan="1" colspan="1">Male</td></tr><tr><td rowspan="1" colspan="1">SVL</td><td rowspan="1" colspan="1">45.15</td><td rowspan="1" colspan="1">42.25</td><td rowspan="1" colspan="1">47.03</td><td rowspan="1" colspan="1">43.41</td><td rowspan="1" colspan="1">41.28</td><td rowspan="1" colspan="1">41.1</td></tr><tr><td rowspan="1" colspan="1">HL</td><td rowspan="1" colspan="1">14.7</td><td rowspan="1" colspan="1">14.56</td><td rowspan="1" colspan="1">15.62</td><td rowspan="1" colspan="1">14.36</td><td rowspan="1" colspan="1">14.97</td><td rowspan="1" colspan="1">14.22</td></tr><tr><td rowspan="1" colspan="1">HW</td><td rowspan="1" colspan="1">13.72</td><td rowspan="1" colspan="1">15.01</td><td rowspan="1" colspan="1">15.27</td><td rowspan="1" colspan="1">13.53</td><td rowspan="1" colspan="1">13.59</td><td rowspan="1" colspan="1">13.51</td></tr><tr><td rowspan="1" colspan="1">SL</td><td rowspan="1" colspan="1">6.7</td><td rowspan="1" colspan="1">6.94</td><td rowspan="1" colspan="1">7.69</td><td rowspan="1" colspan="1">7.51</td><td rowspan="1" colspan="1">7.01</td><td rowspan="1" colspan="1">6.91</td></tr><tr><td rowspan="1" colspan="1">IND</td><td rowspan="1" colspan="1">5.78</td><td rowspan="1" colspan="1">5.54</td><td rowspan="1" colspan="1">5.72</td><td rowspan="1" colspan="1">5.44</td><td rowspan="1" colspan="1">5.18</td><td rowspan="1" colspan="1">5.76</td></tr><tr><td rowspan="1" colspan="1">IOD</td><td rowspan="1" colspan="1">4.35</td><td rowspan="1" colspan="1">3.99</td><td rowspan="1" colspan="1">4.57</td><td rowspan="1" colspan="1">5.33</td><td rowspan="1" colspan="1">4.75</td><td rowspan="1" colspan="1">4.61</td></tr><tr><td rowspan="1" colspan="1">UEW</td><td rowspan="1" colspan="1">3.82</td><td rowspan="1" colspan="1">3.7</td><td rowspan="1" colspan="1">3.13</td><td rowspan="1" colspan="1">3.67</td><td rowspan="1" colspan="1">3.5</td><td rowspan="1" colspan="1">3.23</td></tr><tr><td rowspan="1" colspan="1">ED</td><td rowspan="1" colspan="1">4.57</td><td rowspan="1" colspan="1">4.65</td><td rowspan="1" colspan="1">3.93</td><td rowspan="1" colspan="1">4.52</td><td rowspan="1" colspan="1">4.6</td><td rowspan="1" colspan="1">4.43</td></tr><tr><td rowspan="1" colspan="1">TD</td><td rowspan="1" colspan="1">4.08</td><td rowspan="1" colspan="1">3.65</td><td rowspan="1" colspan="1">4.49</td><td rowspan="1" colspan="1">4.6</td><td rowspan="1" colspan="1">3.67</td><td rowspan="1" colspan="1">3.86</td></tr><tr><td rowspan="1" colspan="1">LAHL</td><td rowspan="1" colspan="1">19.61</td><td rowspan="1" colspan="1">19.67</td><td rowspan="1" colspan="1">20.86</td><td rowspan="1" colspan="1">19.38</td><td rowspan="1" colspan="1">19.15</td><td rowspan="1" colspan="1">18.34</td></tr><tr><td rowspan="1" colspan="1">LAD</td><td rowspan="1" colspan="1">2.93</td><td rowspan="1" colspan="1">3.23</td><td rowspan="1" colspan="1">3.19</td><td rowspan="1" colspan="1">3.2</td><td rowspan="1" colspan="1">3.42</td><td rowspan="1" colspan="1">3.62</td></tr><tr><td rowspan="1" colspan="1">HNL</td><td rowspan="1" colspan="1">11.69</td><td rowspan="1" colspan="1">11.16</td><td rowspan="1" colspan="1">12.74</td><td rowspan="1" colspan="1">11.66</td><td rowspan="1" colspan="1">11.26</td><td rowspan="1" colspan="1">11.28</td></tr><tr><td rowspan="1" colspan="1">HLL</td><td rowspan="1" colspan="1">73.46</td><td rowspan="1" colspan="1">74.24</td><td rowspan="1" colspan="1">76.36</td><td rowspan="1" colspan="1">72.92</td><td rowspan="1" colspan="1">68.76</td><td rowspan="1" colspan="1">67.45</td></tr><tr><td rowspan="1" colspan="1">TL</td><td rowspan="1" colspan="1">24.19</td><td rowspan="1" colspan="1">23.67</td><td rowspan="1" colspan="1">24.54</td><td rowspan="1" colspan="1">23.18</td><td rowspan="1" colspan="1">22.36</td><td rowspan="1" colspan="1">20.87</td></tr><tr><td rowspan="1" colspan="1">TW</td><td rowspan="1" colspan="1">5.58</td><td rowspan="1" colspan="1">5.65</td><td rowspan="1" colspan="1">6.26</td><td rowspan="1" colspan="1">5.72</td><td rowspan="1" colspan="1">5.17</td><td rowspan="1" colspan="1">5.19</td></tr><tr><td rowspan="1" colspan="1">LFT</td><td rowspan="1" colspan="1">34.34</td><td rowspan="1" colspan="1">34.47</td><td rowspan="1" colspan="1">37.69</td><td rowspan="1" colspan="1">34.25</td><td rowspan="1" colspan="1">32.79</td><td rowspan="1" colspan="1">31.52</td></tr><tr><td rowspan="1" colspan="1">FL</td><td rowspan="1" colspan="1">21.45</td><td rowspan="1" colspan="1">21.86</td><td rowspan="1" colspan="1">24.77</td><td rowspan="1" colspan="1">22.87</td><td rowspan="1" colspan="1">22.59</td><td rowspan="1" colspan="1">20.89</td></tr></tbody></table></table-wrap><fig id="F13792610" position="float" orientation="portrait"><object-id xmlns:xlink="http://www.w3.org/1999/xlink" content-type="arpha" xlink:type="simple">40DD61CF-F5C8-56A6-A60E-D98781BD2020</object-id><object-id xmlns:xlink="http://www.w3.org/1999/xlink" content-type="doi" xlink:type="simple">10.3897/BDJ.14.e183994.figure3</object-id><label>Figure 4.</label><caption><p>Stage 30 tadpole of <italic><tp:taxon-name><tp:taxon-name-part taxon-name-part-type="genus" reg="Nidirana">Nidirana</tp:taxon-name-part> <tp:taxon-name-part taxon-name-part-type="species" reg="chongqingensis">chongqingensis</tp:taxon-name-part></tp:taxon-name></italic> (Zheng'an, Guizhou, China). <bold>A</bold> Dorsal view; <bold>B</bold> Ventral view; <bold>C</bold> Lateral view; <bold>D</bold> Labial tooth row formula (specimen: MT ZA20250411010); <bold>E</bold> Labial tooth row formula (specimen: MT ZA20250411011).</p></caption><graphic xmlns:xlink="http://www.w3.org/1999/xlink" xlink:href="bdj-14-e183994-g004.jpg" position="float" id="oo_1502025.jpg" orientation="portrait" xlink:type="simple"><uri content-type="original_file" xlink:type="simple">https://binary.pensoft.net/fig/1502025</uri></graphic></fig><table-wrap id="T13792618" position="float" orientation="portrait"><label>Table 5.</label><caption><p>Measurements of <italic><tp:taxon-name><tp:taxon-name-part taxon-name-part-type="genus" reg="Nidirana">Nidirana</tp:taxon-name-part> <tp:taxon-name-part taxon-name-part-type="species" reg="chongqingensis">chongqingensis</tp:taxon-name-part></tp:taxon-name></italic> tadpoles (in mm) from Zheng'an, Guizhou, China.</p></caption><table rules="all" border="1"><tbody><tr><td rowspan="1" colspan="1">
              <bold>Voucher</bold>
            </td><td rowspan="1" colspan="1">MT ZA20250411007</td><td rowspan="1" colspan="1">MT ZA20250411008</td><td rowspan="1" colspan="1">MT ZA20250411009</td><td rowspan="1" colspan="1">MT ZA20250411010</td><td rowspan="1" colspan="1">MT ZA20250411011</td></tr><tr><td rowspan="1" colspan="1">
              <bold>Stage</bold>
            </td><td rowspan="1" colspan="1">30</td><td rowspan="1" colspan="1">30</td><td rowspan="1" colspan="1">30</td><td rowspan="1" colspan="1">30</td><td rowspan="1" colspan="1">30</td></tr><tr><td rowspan="1" colspan="1">
              <bold>TOL</bold>
            </td><td rowspan="1" colspan="1">63.18</td><td rowspan="1" colspan="1">63.66</td><td rowspan="1" colspan="1">61.21</td><td rowspan="1" colspan="1">51.33</td><td rowspan="1" colspan="1">47.09</td></tr><tr><td rowspan="1" colspan="1">
              <bold>SVL</bold>
            </td><td rowspan="1" colspan="1">20.36</td><td rowspan="1" colspan="1">21.48</td><td rowspan="1" colspan="1">19.24</td><td rowspan="1" colspan="1">17.09</td><td rowspan="1" colspan="1">14.48</td></tr><tr><td rowspan="1" colspan="1">
              <bold>HL</bold>
            </td><td rowspan="1" colspan="1">9.29</td><td rowspan="1" colspan="1">9.9</td><td rowspan="1" colspan="1">8.33</td><td rowspan="1" colspan="1">7.76</td><td rowspan="1" colspan="1">7.49</td></tr><tr><td rowspan="1" colspan="1">
              <bold>HW</bold>
            </td><td rowspan="1" colspan="1">8.44</td><td rowspan="1" colspan="1">9.28</td><td rowspan="1" colspan="1">8.29</td><td rowspan="1" colspan="1">9.39</td><td rowspan="1" colspan="1">7.91</td></tr><tr><td rowspan="1" colspan="1">
              <bold>BH</bold>
            </td><td rowspan="1" colspan="1">6.15</td><td rowspan="1" colspan="1">7.02</td><td rowspan="1" colspan="1">6.43</td><td rowspan="1" colspan="1">6.25</td><td rowspan="1" colspan="1">5.43</td></tr><tr><td rowspan="1" colspan="1">
              <bold>BW</bold>
            </td><td rowspan="1" colspan="1">9.7</td><td rowspan="1" colspan="1">9.98</td><td rowspan="1" colspan="1">9.91</td><td rowspan="1" colspan="1">9.62</td><td rowspan="1" colspan="1">9.21</td></tr><tr><td rowspan="1" colspan="1">
              <bold>SL</bold>
            </td><td rowspan="1" colspan="1">6.08</td><td rowspan="1" colspan="1">5.22</td><td rowspan="1" colspan="1">5.71</td><td rowspan="1" colspan="1">5.39</td><td rowspan="1" colspan="1">4.58</td></tr><tr><td rowspan="1" colspan="1">
              <bold>SS</bold>
            </td><td rowspan="1" colspan="1">12.08</td><td rowspan="1" colspan="1">10.98</td><td rowspan="1" colspan="1">11.18</td><td rowspan="1" colspan="1">10.83</td><td rowspan="1" colspan="1">10.37</td></tr><tr><td rowspan="1" colspan="1">
              <bold>TH</bold>
            </td><td rowspan="1" colspan="1">8.24</td><td rowspan="1" colspan="1">10.59</td><td rowspan="1" colspan="1">9.96</td><td rowspan="1" colspan="1">7.48</td><td rowspan="1" colspan="1">7.47</td></tr><tr><td rowspan="1" colspan="1">
              <bold>TL</bold>
            </td><td rowspan="1" colspan="1">42.58</td><td rowspan="1" colspan="1">41.73</td><td rowspan="1" colspan="1">38.75</td><td rowspan="1" colspan="1">32.38</td><td rowspan="1" colspan="1">29.94</td></tr><tr><td rowspan="1" colspan="1">
              <bold>TMW</bold>
            </td><td rowspan="1" colspan="1">5.11</td><td rowspan="1" colspan="1">4.6</td><td rowspan="1" colspan="1">4.96</td><td rowspan="1" colspan="1">4.42</td><td rowspan="1" colspan="1">3.69</td></tr><tr><td rowspan="1" colspan="1">
              <bold>IOD</bold>
            </td><td rowspan="1" colspan="1">6.31</td><td rowspan="1" colspan="1">4.48</td><td rowspan="1" colspan="1">5.12</td><td rowspan="1" colspan="1">3.94</td><td rowspan="1" colspan="1">4.04</td></tr><tr><td rowspan="1" colspan="1">
              <bold>MW</bold>
            </td><td rowspan="1" colspan="1">4.18</td><td rowspan="1" colspan="1">4.73</td><td rowspan="1" colspan="1">3.9</td><td rowspan="1" colspan="1">3.9</td><td rowspan="1" colspan="1">3.93</td></tr></tbody></table></table-wrap><fig id="F13792612" position="float" orientation="portrait"><object-id xmlns:xlink="http://www.w3.org/1999/xlink" content-type="arpha" xlink:type="simple">3E681AC3-ECE1-53CE-89E1-EEC7189C0A2E</object-id><object-id xmlns:xlink="http://www.w3.org/1999/xlink" content-type="doi" xlink:type="simple">10.3897/BDJ.14.e183994.figure3</object-id><label>Figure 5.</label><caption><p>Habitat of <italic><tp:taxon-name><tp:taxon-name-part taxon-name-part-type="genus" reg="Nidirana">Nidirana</tp:taxon-name-part> <tp:taxon-name-part taxon-name-part-type="species" reg="chongqingensis">chongqingensis</tp:taxon-name-part></tp:taxon-name></italic> (Zheng'an, Guizhou, China). <bold>A</bold> Habitat; <bold>B, C</bold> Nests.</p></caption><graphic xmlns:xlink="http://www.w3.org/1999/xlink" xlink:href="bdj-14-e183994-g005.jpg" position="float" id="oo_1502026.jpg" orientation="portrait" xlink:type="simple"><uri content-type="original_file" xlink:type="simple">https://binary.pensoft.net/fig/1502026</uri></graphic></fig></tp:treatment-sec><ref-list><ref id="B13792497"><element-citation xmlns:xlink="http://www.w3.org/1999/xlink" publication-type="article" xlink:type="simple"><person-group person-group-type="author"><name name-style="western"><surname>Ma</surname><given-names>Q</given-names></name><name name-style="western"><surname>Wang</surname><given-names>ZJ</given-names></name></person-group><year>2023</year><article-title>A new species of <italic><tp:taxon-name><tp:taxon-name-part taxon-name-part-type="genus" reg="Nidirana">Nidirana</tp:taxon-name-part></tp:taxon-name></italic> Dubois, 1992 (<tp:taxon-name><tp:taxon-name-part taxon-name-part-type="order">Anura</tp:taxon-name-part></tp:taxon-name>, <tp:taxon-name><tp:taxon-name-part taxon-name-part-type="family">Ranidae</tp:taxon-name-part></tp:taxon-name>) from Chongqing Municipality, China.</article-title><source>Biodiversity Data Journal</source><volume>11: e101986.</volume><pub-id pub-id-type="doi">10.3897/BDJ.11.e101986</pub-id></element-citation></ref></ref-list></tp:taxon-treatment>
